# Supplementary material for: Genome Wide Transcriptome Analysis Reveals Complex Regulatory Mechanisms Underlying Phosphate Homeostasis in Soybean Nodules
Source: Int J Mol Sci. 2018 Sep 26;19(10):2924. doi: 10.3390/ijms19102924 (PMC6213598; doi:10.3390/ijms19102924)
Supplement: Supplementary file 1 [file ijms-19-02924-s001.zip]

Archive with 3 entries (2 files):
- Supplementary files/
- Supplementary files/Supplementary figures.pdf
- Supplementary files/Supplementary Tables.xlsx
